# Supplementary material for: Autism gene variants disrupt enteric neuron migration and cause gastrointestinal dysmotility
Source: Nat Commun. 2025 Mar 6;16:2238. doi: 10.1038/s41467-025-57342-3 (PMC11885846; doi:10.1038/s41467-025-57342-3)
Supplement: Supplementary file 6 — Source Data [file 41467_2025_57342_MOESM6_ESM.xlsx]

## Sheet: Figure 2d
Figure 2d
	uninjected side			injected side			ratio
	ENCC area	gut area	ENCC/gut	ENCC area	gut area	ENCC/gut	injected/uninjected
Control CR_1	1.0135e+06	2.77691e+06	0.364975	665102	2.96806e+06	0.224086	0.613976
Control CR_2	1.3654e+06	2.747e+06	0.497051	1.86689e+06	3.0051e+06	0.621238	1.24985
Control CR_3	695913	2.49238e+06	0.279217	1.10268e+06	2.6874e+06	0.410313	1.46951
Control CR_4	1.26534e+06	2.84975e+06	0.444017	1.43103e+06	2.85975e+06	0.500402	1.12699
Control CR_5	1.24595e+06	2.48147e+06	0.502102	1.36803e+06	2.76104e+06	0.495477	0.986805
Control CR_6	955653	2.61562e+06	0.365363	1.25337e+06	2.75592e+06	0.454794	1.24477
Control CR_7	1.37506e+06	2.83059e+06	0.485786	1.5236e+06	3.15695e+06	0.482619	0.993481
Control CR_8	1.56133e+06	2.77833e+06	0.561965	1.9249e+06	2.96797e+06	0.648556	1.15409
Control CR_9	1.28592e+06	2.49669e+06	0.515049	1.38744e+06	2.83406e+06	0.48956	0.950512
Control CR_10	1.48868e+06	2.29201e+06	0.649507	1.84234e+06	2.47262e+06	0.745098	1.14717
Control CR_11	1.52239e+06	2.43158e+06	0.626089	1.12561e+06	2.392e+06	0.470573	0.751607
Control CR_12	1.07462e+06	2.71194e+06	0.396257	1.42835e+06	2.53447e+06	0.563571	1.42223
Control CR_13	1.22183e+06	2.63738e+06	0.463275	596515	2.45363e+06	0.243116	0.524777
Control CR_14	1.64735e+06	2.91714e+06	0.564713	1.27438e+06	2.73344e+06	0.466216	0.825581
Control CR_15	1.62865e+06	2.55036e+06	0.638596	1.83776e+06	2.43513e+06	0.754686	1.18179
Control CR_16	1.52627e+06	2.85454e+06	0.534682	958224	2.81155e+06	0.340817	0.637421
Control CR_17	1.18251e+06	2.77676e+06	0.42586	1.30636e+06	2.43786e+06	0.535865	1.25831
Control CR_18	1.26742e+06	3.11132e+06	0.407359	1.09501e+06	2.97793e+06	0.367708	0.902664
Control CR_19	1.43576e+06	2.94503e+06	0.487519	884055	2.81763e+06	0.313758	0.643581
Control CR_20	978140	2.76941e+06	0.353195	1.2351e+06	2.60969e+06	0.473276	1.33999
Control CR_21	917026	2.93211e+06	0.312753	814377	2.70361e+06	0.301219	0.963121
Control CR_22	1.05134e+06	2.33874e+06	0.449532	800556	2.3094e+06	0.346652	0.77114
Control CR_23	452863	2.6817e+06	0.168872	255163	2.49449e+06	0.102291	0.60573
Control CR_24	1.13114e+06	3.08696e+06	0.366425	819673	2.8408e+06	0.288536	0.787433
chd8 CR_1	977711	2.32817e+06	0.419948	842937	2.20462e+06	0.38235	0.910471
chd8 CR_2	1.2485e+06	2.54784e+06	0.490023	500573	2.34363e+06	0.213589	0.435875
chd8 CR_3	1.02581e+06	2.58e+06	0.397599	534561	2.61567e+06	0.204369	0.514008
chd8 CR_4	1.29238e+06	2.36088e+06	0.547413	961035	2.36508e+06	0.406344	0.742299
chd8 CR_5	1.30958e+06	2.40863e+06	0.543702	381070	2.01916e+06	0.188727	0.347114
chd8 CR_6	1.00467e+06	1.82851e+06	0.549449	1.33036e+06	1.83983e+06	0.72309	1.31603
chd8 CR_7	1.09922e+06	2.41362e+06	0.455423	271571	2.47995e+06	0.109507	0.240451
chd8 CR_8	555334	1.96667e+06	0.282374	942678	2.09616e+06	0.449717	1.59263
chd8 CR_9	956995	2.50302e+06	0.382337	575656	2.18497e+06	0.263461	0.689082
chd8 CR_10	678483	2.74707e+06	0.246984	183719	2.86593e+06	0.0641046	0.259549
chd8 CR_11	1.19303e+06	2.16595e+06	0.550812	586854	2.28461e+06	0.256873	0.466354
chd8 CR_12	1.42955e+06	2.41189e+06	0.59271	1.37672e+06	2.52695e+06	0.544813	0.919191
chd8 CR_13	977049	2.27587e+06	0.429308	1.18635e+06	2.24853e+06	0.527611	1.22898
chd8 CR_14	347997	2.46007e+06	0.141458	439585	2.42381e+06	0.181361	1.28209
chd8 CR_15	1.10101e+06	2.61506e+06	0.421028	422977	2.58586e+06	0.163573	0.388508
chd8 CR_16	1.30996e+06	2.42333e+06	0.54056	341415	2.41055e+06	0.141634	0.262013
chd8 CR_17	611341	2.40321e+06	0.254385	538720	2.27268e+06	0.237042	0.931823
chd8 CR_18	547570	1.62163e+06	0.337667	204864	1.69593e+06	0.120797	0.357742
chd8 CR_19	647311	2.53116e+06	0.255737	85920.8	2.65458e+06	0.032367	0.126564
chd8 CR_20	1.64754e+06	2.60654e+06	0.632078	908325	2.67677e+06	0.339337	0.536859
chd8 CR_21	965816	2.29668e+06	0.420528	257688	2.28034e+06	0.113004	0.26872
chd8 CR_22	639284	2.7587e+06	0.231734	111127	2.74228e+06	0.0405238	0.174872
chd8 CR_23	778401	2.68357e+06	0.290062	346328	2.44144e+06	0.141854	0.489048
chd8 CR_24	1.03923e+06	2.70517e+06	0.384163	619448	2.48576e+06	0.249198	0.648678
chd8 CR_25	654236	2.56301e+06	0.255261	291230	2.49039e+06	0.116942	0.458127
scn2a CR_1	1.17513e+06	2.72399e+06	0.4314	1.02679e+06	2.87003e+06	0.357764	0.829308
scn2a CR_2	1.2643e+06	2.76094e+06	0.457922	734883	2.68679e+06	0.273517	0.5973
scn2a CR_3	905354	2.59225e+06	0.349254	737151	2.77628e+06	0.265518	0.760243
scn2a CR_4	1.2273e+06	2.28431e+06	0.537273	1.76571e+06	2.61917e+06	0.67415	1.25476
scn2a CR_5	877113	2.64691e+06	0.331372	1.18839e+06	2.85962e+06	0.415575	1.2541
scn2a CR_6	911798	2.81058e+06	0.324416	1.09271e+06	3.24356e+06	0.336887	1.03844
scn2a CR_7	1.63878e+06	2.26762e+06	0.722687	1.59519e+06	2.41494e+06	0.660553	0.914024
scn2a CR_8	804521	1.91869e+06	0.419307	855746	2.00155e+06	0.427541	1.01964
scn2a CR_9	750857	2.27165e+06	0.330533	200950	3.01383e+06	0.0666761	0.201723
scn2a CR_10	1.20496e+06	2.72119e+06	0.442806	1.06773e+06	2.89705e+06	0.368559	0.832327
scn2a CR_11	842109	2.74781e+06	0.306465	512937	2.79421e+06	0.183572	0.598996
scn2a CR_12	940204	3166884	0.296886	674563	3.09461e+06	0.21798	0.73422
scn2a CR_13	571674	2.63882e+06	0.21664	420132	2.68306e+06	0.156587	0.722799
scn2a CR_14	591510	2.78204e+06	0.212617	429033	2.98501e+06	0.143729	0.675999
scn2a CR_15	373049	2.04903e+06	0.182062	348460	2.12493e+06	0.163986	0.900718
scn2a CR_16	1.30252e+06	2.91434e+06	0.446935	256814	2.81256e+06	0.0913096	0.204302
scn2a CR_17	1.36963e+06	2.79839e+06	0.489435	822855	2.56259e+06	0.321103	0.656068
scn2a CR_18	927955	2.65782e+06	0.349142	59000.2	2.43984e+06	0.024182	0.0692611
scn2a CR_19	1.5158e+06	2.64306e+06	0.5735	672958	2.42101e+06	0.277966	0.484683
scn2a CR_20	868235	2.2016e+06	0.394366	745173	2.45704e+06	0.303281	0.769035
scn2a CR_21	572103	2.5958e+06	0.220396	395828	2.41805e+06	0.163697	0.74274
scn2a CR_22	976369	2.30272e+06	0.424006	959212	2.40881e+06	0.398211	0.939162
scn2a CR_23	764398	2.97944e+06	0.256558	803836	2.81249e+06	0.285809	1.11401
scn2a CR_24	714539	2.43357e+06	0.293617	800916	2.61265e+06	0.306554	1.04406
scn2a CR_25	589762	3.11417e+06	0.18938	583575	2.89328e+06	0.2017	1.06505
scn2a CR_26	1.03215e+06	2.37714e+06	0.434199	1.1082e+06	2.27106e+06	0.487964	1.12383
scn2a CR_27	1.45621e+06	2.70101e+06	0.539137	1.33051e+06	2.60825e+06	0.510114	0.946169
scn2a CR_28	618300	2.78095e+06	0.222334	188833	2.73215e+06	0.0691151	0.310861
scn2a CR_29	674929	2.67133e+06	0.252657	83749.8	2.55265e+06	0.032809	0.129856
scn2a CR_30	1.59746e+06	2.6106e+06	0.611913	1.34224e+06	2.44657e+06	0.548622	0.896569
scn2a CR_31	683350	2.8488e+06	0.239873	345152	2.82316e+06	0.122257	0.509674
scn2a CR_32	596824	1.94749e+06	0.306457	354795	1.77111e+06	0.200324	0.653676
scn2a CR_33	803659	2.84356e+06	0.282624	775950	2.65528e+06	0.292229	1.03399
chd2 CR_1	1.25278e+06	2.90638e+06	0.431047	687464	2.88044e+06	0.238666	0.55369
chd2 CR_2	1.2241e+06	3.04278e+06	0.402298	1.15464e+06	2.96117e+06	0.389926	0.969246
chd2 CR_3	1.67854e+06	2.5181e+06	0.66659	820867	2.36525e+06	0.347052	0.520639
chd2 CR_4	1.03688e+06	2.26863e+06	0.457052	1.41378e+06	2.58561e+06	0.546789	1.19634
chd2 CR_5	1.0704e+06	2.80264e+06	0.381927	1.16888e+06	2.58049e+06	0.452968	1.18601
chd2 CR_6	617740	2.82512e+06	0.21866	523621	2.98784e+06	0.175251	0.801477
chd2 CR_7	698919	2.85136e+06	0.245118	442179	2.80492e+06	0.157644	0.643135
chd2 CR_8	731969	3.03358e+06	0.241289	997593	3.05605e+06	0.326432	1.35287
chd2 CR_9	1.10039e+06	2.48858e+06	0.442174	1.20258e+06	2.69699e+06	0.445896	1.00842
chd2 CR_10	761575	3.10479e+06	0.245291	804127	2.88676e+06	0.278557	1.13562
chd2 CR_11	1.15176e+06	2.92491e+06	0.393778	427039	3.21608e+06	0.132782	0.337201
chd2 CR_12	1.23497e+06	3.0789e+06	0.401109	891031	3.36079e+06	0.265125	0.660982
chd2 CR_13	778943	3.02982e+06	0.257092	316111	2.96402e+06	0.10665	0.41483
chd2 CR_14	816691	2.94886e+06	0.276952	610553	3.06732e+06	0.199051	0.718721
chd2 CR_15	845794	3.02671e+06	0.279443	175424	2.92883e+06	0.0598955	0.214339
chd2 CR_16	1.03805e+06	2.61684e+06	0.39668	646609	2.68131e+06	0.241154	0.60793
chd2 CR_17	918591	2.47722e+06	0.370816	809800	2.70937e+06	0.298889	0.80603
chd2 CR_18	440642	3.15491e+06	0.139669	281489	3.10114e+06	0.0907697	0.649893
chd2 CR_19	1.30805e+06	2.78388e+06	0.469867	1.12555e+06	2.47832e+06	0.454157	0.966566
chd2 CR_20	1.49961e+06	2.6496e+06	0.565977	935931	2.4679e+06	0.379242	0.670067
chd2 CR_21	590905	2.31739e+06	0.254987	4781.95	2.34787e+06	0.00203672	0.00798755
chd2 CR_22	804470	2.83407e+06	0.283856	885500	2.57131e+06	0.344378	1.21321
chd2 CR_23	1.4982e+06	2.69465e+06	0.555988	1.20622e+06	2.71542e+06	0.444213	0.798961
chd2 CR_24	1.01298e+06	2.93946e+06	0.344613	932349	2.76125e+06	0.337655	0.979808
chd2 CR_25	869772	2.64902e+06	0.328337	720657	2.50235e+06	0.287992	0.877123
chd2 CR_26	791832	2.55022e+06	0.310496	735283	2.64375e+06	0.278121	0.895733
chd2 CR_27	734032	2.10406e+06	0.348865	201093	2.34087e+06	0.0859054	0.246242
chd2 CR_28	863247	2.80246e+06	0.308032	708831	2.63924e+06	0.268574	0.871903
chd2 CR_29	1.1203e+06	2.77176e+06	0.404184	627824	2.74439e+06	0.228766	0.565995
chd2 CR_30	1.56133e+06	2.57622e+06	0.606056	1.54402e+06	2.5265e+06	0.611129	1.00837
chd2 CR_31	1.13922e+06	2.74566e+06	0.414918	422034	2.65113e+06	0.15919	0.383667
dyrk1a CR_1	1.09649e+06	2.86154e+06	0.383183	1.17038e+06	2.97578e+06	0.393301	1.0264
dyrk1a CR_2	1.2437e+06	2.74037e+06	0.453845	1.09257e+06	2.83443e+06	0.385463	0.849328
dyrk1a CR_3	1.53618e+06	2.39901e+06	0.640339	1.94705e+06	2.68551e+06	0.725021	1.13224
dyrk1a CR_4	1.35858e+06	3.1113e+06	0.436659	937525	3.13979e+06	0.298595	0.683817
dyrk1a CR_5	823124	3.15811e+06	0.260638	587568	3.41744e+06	0.171932	0.659661
dyrk1a CR_6	1.749e+06	2.81573e+06	0.621154	1.34844e+06	2.95567e+06	0.456219	0.73447
dyrk1a CR_7	1.31064e+06	3.05128e+06	0.429539	1.31168e+06	3.1084e+06	0.421978	0.982396
dyrk1a CR_8	565413	2.93882e+06	0.192395	546239	2.91438e+06	0.187429	0.974191
dyrk1a CR_9	898315	2.89577e+06	0.310216	1.20899e+06	3.1075e+06	0.389055	1.25414
dyrk1a CR_10	1.10716e+06	2.86055e+06	0.387045	1.49233e+06	3.05581e+06	0.488357	1.26176
dyrk1a CR_11	656989	3.1195e+06	0.210607	1.06569e+06	3.30346e+06	0.322598	1.53175
dyrk1a CR_12	769088	2.8028e+06	0.2744	105174	2.66692e+06	0.0394366	0.143719
dyrk1a CR_13	1.17862e+06	2.92831e+06	0.402491	1.44534e+06	3.11139e+06	0.464532	1.15414
dyrk1a CR_14	860819	3.32576e+06	0.258834	729581	3.38749e+06	0.215375	0.832098
dyrk1a CR_15	858311	3.36185e+06	0.255309	161889	3.49256e+06	0.0463525	0.181555
dyrk1a CR_16	1.42554e+06	2.67549e+06	0.532814	1.30809e+06	2.9229e+06	0.447533	0.839941
dyrk1a CR_17	551164	2.83801e+06	0.194208	719640	3.01826e+06	0.238429	1.2277
dyrk1a CR_18	599406	2.9894e+06	0.200511	572937	3.15709e+06	0.181476	0.905072
dyrk1a CR_19	760421	2.8947e+06	0.262694	577313	2.9542e+06	0.195421	0.743912
dyrk1a CR_20	1.20432e+06	2.66402e+06	0.452069	864070	2.93618e+06	0.294284	0.650972
dyrk1a CR_21	455074	3.24699e+06	0.140152	169825	3.40352e+06	0.0498968	0.356018
dyrk1a CR_22	1.19877e+06	2.35664e+06	0.508675	1.17071e+06	2.53611e+06	0.461617	0.907488
dyrk1a CR_23	1.23618e+06	3.07553e+06	0.401941	281718	2.74454e+06	0.102647	0.255378
dyrk1a CR_24	596544	3.07185e+06	0.194197	649785	2.90439e+06	0.223726	1.15206
dyrk1a CR_25	989663	3.30756e+06	0.299213	414310	3.27548e+06	0.126488	0.422737
dyrk1a CR_26	893339	2.79659e+06	0.319439	166408	2.43761e+06	0.068267	0.213709
dyrk1a CR_27	1.24467e+06	2.95107e+06	0.42177	685047	2.41672e+06	0.283462	0.672076
dyrk1a CR_28	1.12813e+06	3.11008e+06	0.362735	495723	2.75131e+06	0.180177	0.496719
dyrk1a CR_29	1.28382e+06	3.08852e+06	0.415675	677300	2.75578e+06	0.245774	0.591264
dyrk1a CR_30	1.66947e+06	2.86886e+06	0.581928	553906	2.62459e+06	0.211045	0.362665
dyrk1a CR_31	1.16582e+06	2.88318e+06	0.404352	900915	2.74406e+06	0.328314	0.811952
dyrk1a CR_32	1.11812e+06	2.88028e+06	0.388201	293339	2.69816e+06	0.108718	0.280057
dyrk1a CR_33	1.19705e+06	3.05382e+06	0.391983	792655	3.17934e+06	0.249314	0.636033
dyrk1a CR_34	644306	2.97202e+06	0.216791	491907	2.93817e+06	0.167419	0.772262
dyrk1a CR_35	901126	2.75874e+06	0.326643	755891	2.64424e+06	0.285863	0.875153
dyrk1a CR_36	527460	2.67403e+06	0.197253	243194	2.35769e+06	0.103149	0.522929
dyrk1a CR_37	1.13954e+06	2.40178e+06	0.474455	1.35825e+06	2.35406e+06	0.576983	1.2161
dyrk1a CR_38	962029	2.97676e+06	0.32318	688926	2.64992e+06	0.25998	0.804444
syngap1 and corresponding control below
Control CR_1	1.37916e+06	2.1426e+06	0.643683	1.53066e+06	2.31902e+06	0.660049	1.02542
Control CR_2	1.58892e+06	2.43204e+06	0.65333	1.8111e+06	2.49657e+06	0.725433	1.11036
Control CR_3	2.02538e+06	2.56252e+06	0.790385	2.06547e+06	2.49949e+06	0.826356	1.04551
Control CR_4	1.75714e+06	2.61817e+06	0.671133	1.42739e+06	2.48052e+06	0.575441	0.857418
Control CR_5	1.85941e+06	2.54492e+06	0.730634	1.91315e+06	2.68017e+06	0.713818	0.976985
Control CR_6	1.37546e+06	2.4761e+06	0.555495	1.44603e+06	2.63581e+06	0.548608	0.987602
Control CR_7	1.84343e+06	2.47239e+06	0.745604	1.87256e+06	2.51288e+06	0.745185	0.999438
Control CR_8	1.61678e+06	2.81517e+06	0.574312	1.59659e+06	2.726e+06	0.58569	1.01981
Control CR_9	1.22881e+06	2.84074e+06	0.432568	1.17861e+06	2.84517e+06	0.41425	0.957653
Control CR_10	1.42363e+06	2.60123e+06	0.547292	1.35516e+06	2.87529e+06	0.471312	0.861171
Control CR_11	1.65309e+06	2.66259e+06	0.620857	1.61264e+06	2.831e+06	0.569635	0.917497
Control CR_12	890334	1.8603e+06	0.478597	1.62684e+06	2.22834e+06	0.730069	1.52543
Control CR_13	1.91886e+06	2.35011e+06	0.816498	1.65665e+06	2.65885e+06	0.623071	0.763101
Control CR_14	1.79586e+06	2.66086e+06	0.674917	1.80223e+06	2.69796e+06	0.667998	0.989749
Control CR_15	1.06048e+06	2.62254e+06	0.404373	599229	2.80622e+06	0.213536	0.528067
Control CR_16	1.5998e+06	2.36459e+06	0.676566	1.90894e+06	2.50401e+06	0.762353	1.1268
Control CR_17	1.55541e+06	2.81792e+06	0.551972	1.5308e+06	2.80584e+06	0.545577	0.988415
Control CR_18	1.49846e+06	2.29482e+06	0.652976	1.74679e+06	2.57728e+06	0.677767	1.03797
Control CR_19	1.50088e+06	2.25547e+06	0.665441	1.65549e+06	2.43619e+06	0.679539	1.02119
Control CR_20	1.42605e+06	2.63155e+06	0.541908	1.41612e+06	2.87388e+06	0.492756	0.909298
Control CR_21	1.74907e+06	2.5893e+06	0.6755	1.23287e+06	2.53663e+06	0.486028	0.719509
Control CR_22	1.58004e+06	2.80238e+06	0.563821	1.43642e+06	2.63184e+06	0.545786	0.968013
Control CR_23	1.17923e+06	2.31585e+06	0.509201	1.639e+06	2.54544e+06	0.643896	1.26452
Control CR_24	1.56419e+06	2.74643e+06	0.569535	1.71553e+06	2.76281e+06	0.620938	1.09025
Control CR_25	488143	2.81963e+06	0.173123	862253	2.80598e+06	0.307292	1.77499
Control CR_26	1.10846e+06	2.58429e+06	0.428923	1.47093e+06	2.51939e+06	0.583842	1.36118
Control CR_27	903874	2.55059e+06	0.354378	809858	2.85458e+06	0.283705	0.80057
Control CR_28	1.87109e+06	2.72137e+06	0.687555	1.61129e+06	2.33829e+06	0.689092	1.00223
Control CR_29	1.23791e+06	2.46106e+06	0.503	1.24274e+06	2.27136e+06	0.547132	1.08774
Control CR_30	1.78484e+06	2.71463e+06	0.657491	1.65141e+06	2.41224e+06	0.684593	1.04122
Control CR_31	1.32162e+06	2.63044e+06	0.502434	1.43353e+06	2.51625e+06	0.569711	1.1339
Control CR_32	1.38923e+06	2.45137e+06	0.566716	1.17227e+06	2.39761e+06	0.488932	0.862745
Control CR_33	1.26781e+06	2.74977e+06	0.461061	1.06337e+06	2.53437e+06	0.419579	0.910031
Control CR_34	807509	2.72769e+06	0.296042	905696	2.76266e+06	0.327835	1.10739
Control CR_35	1.34605e+06	2.40849e+06	0.558879	1.15574e+06	2.63332e+06	0.438892	0.785306
Control CR_36	1.68864e+06	2.76362e+06	0.611025	1.64392e+06	2.6259e+06	0.626042	1.02458
Control CR_37	1.70402e+06	2.81262e+06	0.605848	1.57346e+06	2.65404e+06	0.592855	0.978555
Control CR_38	1.20318e+06	2.29887e+06	0.523377	1.16055e+06	2.33256e+06	0.497543	0.95064
Control CR_39	1.18596e+06	2.38006e+06	0.498291	1.08548e+06	2.44272e+06	0.444372	0.891793
Control CR_40	840115	2.53758e+06	0.331069	634605	2.63955e+06	0.240422	0.726198
Control CR_41	955670	2.79288e+06	0.342181	779743	2.623e+06	0.297271	0.868753
Control CR_42	972661	2.59127e+06	0.375361	764980	2.44945e+06	0.312307	0.832018
Control CR_43	455034	2.52391e+06	0.180289	949848	2.65913e+06	0.357202	1.98127
Control CR_44	374626	2.64042e+06	0.141881	712636	2.82544e+06	0.252221	1.7777
syngap1 CR_1	1.33729e+06	2.44386e+06	0.547203	1.14674e+06	2.48094e+06	0.462219	0.844693
syngap1 CR_2	1.12419e+06	2.44519e+06	0.459755	1.48958e+06	2.55433e+06	0.583158	1.26841
syngap1 CR_3	928526	2.58044e+06	0.359833	660612	2.62547e+06	0.251617	0.69926
syngap1 CR_4	1.06208e+06	2.51981e+06	0.421492	467334	2.44547e+06	0.191102	0.453394
syngap1 CR_5	433895	2.67233e+06	0.162366	599218	2.7876e+06	0.214958	1.32391
syngap1 CR_6	954779	3.266e+06	0.292339	664748	3.1336e+06	0.212136	0.725649
syngap1 CR_7	1.05608e+06	2.56155e+06	0.412282	461672	2.68762e+06	0.171778	0.416651
syngap1 CR_8	1.21005e+06	2.46726e+06	0.490442	1.34065e+06	2.67726e+06	0.500755	1.02103
syngap1 CR_9	1.05138e+06	2.78333e+06	0.377743	723285	2.74654e+06	0.263344	0.697151
syngap1 CR_10	1.2083e+06	2.80506e+06	0.430758	1.35124e+06	2.7942e+06	0.483587	1.12264
syngap1 CR_11	1.43344e+06	2.70929e+06	0.529083	1.16916e+06	2.42543e+06	0.482043	0.911091
syngap1 CR_12	1.42389e+06	2.63161e+06	0.541072	1.43484e+06	2.60665e+06	0.550453	1.01734
syngap1 CR_13	1.11184e+06	2.18548e+06	0.508739	1.45494e+06	2.42822e+06	0.59918	1.17778
syngap1 CR_14	1.21949e+06	2.37563e+06	0.513335	1.11346e+06	2.43338e+06	0.457577	0.89138
syngap1 CR_15	838812	2.65448e+06	0.315999	446521	2.58994e+06	0.172406	0.54559
syngap1 CR_16	1.3356e+06	2.55415e+06	0.522912	1.36845e+06	2.61582e+06	0.523144	1.00044
syngap1 CR_17	1.33934e+06	2.69798e+06	0.496422	1.0203e+06	2.67852e+06	0.380921	0.767332
syngap1 CR_18	985179	2.2229e+06	0.443196	1.31214e+06	2.52287e+06	0.520098	1.17352
syngap1 CR_19	1.45107e+06	2.32652e+06	0.623706	1.4432e+06	2.58318e+06	0.558692	0.895761
syngap1 CR_20	1.01306e+06	2.56236e+06	0.395363	1.06445e+06	2.87699e+06	0.369989	0.935821
syngap1 CR_21	1.37386e+06	2.60726e+06	0.526936	1.33633e+06	2.50135e+06	0.534242	1.01387
syngap1 CR_22	1.1439e+06	2.24289e+06	0.510009	1.39271e+06	2.22212e+06	0.626749	1.2289
syngap1 CR_23	1.00789e+06	1.71039e+06	0.589274	922905	1.63619e+06	0.564056	0.957205
syngap1 CR_24	860739	2.54977e+06	0.337575	892516	2.77083e+06	0.322112	0.954193
syngap1 CR_25	570092	2.13722e+06	0.266744	479092	2.3396e+06	0.204775	0.767683
syngap1 CR_26	1.17915e+06	2.72669e+06	0.432448	1.24278e+06	2.46698e+06	0.503767	1.16492
syngap1 CR_27	1.19464e+06	2.63438e+06	0.453479	608102	2.69025e+06	0.226039	0.498456
syngap1 CR_28	1.57202e+06	2.54626e+06	0.617382	1.45466e+06	2.27609e+06	0.639102	1.03518
syngap1 CR_29	1.0482e+06	2.37911e+06	0.440582	626852	2.45199e+06	0.255651	0.580257
syngap1 CR_30	1.00271e+06	2.89737e+06	0.346075	828483	2.665e+06	0.310875	0.898288
syngap1 CR_31	1.30873e+06	2.78561e+06	0.469819	491724	2.62304e+06	0.187463	0.399011
syngap1 CR_32	1.49515e+06	2.93452e+06	0.509504	959652	2.74635e+06	0.349429	0.685821
syngap1 CR_33	1.22647e+06	2.93385e+06	0.418041	753308	2.88807e+06	0.260835	0.623945
syngap1 CR_34	1.02403e+06	2.98607e+06	0.342935	519336	2.79347e+06	0.185911	0.542115
syngap1 CR_35	572828	2.64287e+06	0.216745	477406	2.41063e+06	0.198042	0.91371
syngap1 CR_36	1.53095e+06	2.52572e+06	0.606144	1.19301e+06	2.31925e+06	0.514397	0.848639
syngap1 CR_37	1.30048e+06	2.9085e+06	0.44713	814554	2.70045e+06	0.301636	0.674605
syngap1 CR_38	705866	1.98962e+06	0.354774	742213	2.25613e+06	0.328976	0.927284

## Sheet: Figure 3b
Figure 3b
	uninjected side			injected side			ratio
	ENCC area	gut area	ENCC/gut	ENCC area	gut area	ENCC/gut	injected/uninjected
control CR_1	1.79095e+06	2.64142e+06	0.678026	1.79911e+06	2.8257e+06	0.636694	0.939041
control CR_2	1.50918e+06	2.60008e+06	0.580435	1.48504e+06	2.83427e+06	0.523959	0.902701
control CR_3	1.59659e+06	2.75015e+06	0.580545	1.78005e+06	2.78265e+06	0.639696	1.10189
control CR_4	1.53146e+06	2.66898e+06	0.573799	1.76984e+06	2.79588e+06	0.633015	1.1032
control CR_5	1.78197e+06	2.7629e+06	0.644963	1.90702e+06	2.91236e+06	0.654802	1.01526
control CR_6	1.97215e+06	2.75392e+06	0.716124	1.62902e+06	3.09795e+06	0.525837	0.734282
control CR_7	1.40654e+06	3.00375e+06	0.468263	1.62819e+06	3.23746e+06	0.502922	1.07402
control CR_8	1771412	2.65156e+06	0.668063	1.7559e+06	2.44085e+06	0.719382	1.07682
control CR_9	1.71602e+06	2.85985e+06	0.600038	1.82715e+06	3.03817e+06	0.601399	1.00227
control CR_10	1.29116e+06	2.64971e+06	0.487283	1.70964e+06	2.65067e+06	0.644984	1.32363
control CR_11	1.43061e+06	2.68626e+06	0.532566	1.76984e+06	3.00594e+06	0.588779	1.10555
control CR_12	2.1166e+06	2.66219e+06	0.795061	1.89427e+06	2.77751e+06	0.682003	0.8578
control CR_13	1.44967e+06	2.74151e+06	0.528784	1.45316e+06	3.02678e+06	0.480101	0.907936
control CR_14	1.38351e+06	2.69243e+06	0.513852	1.46921e+06	2.62359e+06	0.559998	1.0898
control CR_15	1.87315e+06	2.94212e+06	0.636669	1.86095e+06	2.96988e+06	0.626607	0.984197
control CR_16	1.16309e+06	2.10406e+06	0.552786	760861	1.95008e+06	0.39017	0.705825
control CR_17	1.72171e+06	2.72808e+06	0.631107	1.77326e+06	2.65026e+06	0.66909	1.06018
control CR_18	2.11359e+06	2.55874e+06	0.826028	1.89057e+06	2.60309e+06	0.726277	0.87924
dyrk1a CR_1	1.36328e+06	2.56333e+06	0.531841	298366	2.76215e+06	0.10802	0.203105
dyrk1a CR_2	1.23275e+06	2.46337e+06	0.500431	618877	2.61564e+06	0.236606	0.472804
dyrk1a CR_3	983127	2.89913e+06	0.339111	860819	2.85004e+06	0.302037	0.890674
dyrk1a CR_4	1.37741e+06	2.79657e+06	0.492535	1.0835e+06	2.81713e+06	0.38461	0.780878
dyrk1a CR_5	1.3275e+06	2.88528e+06	0.460093	723291	2.92806e+06	0.247021	0.536893
dyrk1a CR_6	1.76161e+06	2.97283e+06	0.59257	843474	2.98976e+06	0.282121	0.476097
dyrk1a CR_7	1.2721e+06	2.88837e+06	0.440423	1.17783e+06	2.89481e+06	0.406878	0.923835
dyrk1a CR_8	1.37473e+06	2.44027e+06	0.563353	840595	2.58733e+06	0.324889	0.576706
dyrk1a CR_9	1.29836e+06	2.77655e+06	0.467616	507469	2.93409e+06	0.172956	0.369867
dyrk1a CR_10	1.39434e+06	2.93718e+06	0.474721	1.00815e+06	2.97873e+06	0.338451	0.712946
dyrk1a CR_11	1.75722e+06	3.04255e+06	0.577548	1.29788e+06	2.83743e+06	0.457414	0.791993
dyrk1a CR_12	1.74042e+06	2.98277e+06	0.583492	1.84072e+06	2.60837e+06	0.705698	1.20944
dyrk1a CR_13	1.69305e+06	2.61475e+06	0.6475	1.09687e+06	2.90153e+06	0.37803	0.583831
dyrk1a CR_14	1.83997e+06	2.99916e+06	0.613496	443230	2.72184e+06	0.162842	0.265433
dyrk1a CR_15	1.65582e+06	3.06038e+06	0.541052	432124	2.84463e+06	0.151909	0.280766
dyrk1a CR_16	941924	2.95507e+06	0.318748	779989	3.08698e+06	0.252671	0.792697
dyrk1a CR_17	2.05038e+06	2.92587e+06	0.700776	1.32585e+06	2.98195e+06	0.444626	0.634477
dyrk1a CR_18	1.80336e+06	2.83071e+06	0.63707	1.1777e+06	2.7821e+06	0.423312	0.664467
control MO_1	2.05415e+06	2.83743e+06	0.723947	1.55792e+06	2.77264e+06	0.561891	0.776149
control MO_2	1.945e+06	2.86259e+06	0.679456	1.75962e+06	3.00217e+06	0.586116	0.862625
control MO_3	1.53475e+06	2.57348e+06	0.596372	2.1079e+06	2.87602e+06	0.73292	1.22897
control MO_4	1.33044e+06	2.86567e+06	0.464269	1.57102e+06	2.96878e+06	0.529178	1.13981
control MO_5	1.13279e+06	2.59281e+06	0.436897	1.69538e+06	2.84785e+06	0.59532	1.36261
control MO_6	2.27436e+06	2.82385e+06	0.805409	2.18832e+06	2.59075e+06	0.844664	1.04874
control MO_7	2.01123e+06	2.71135e+06	0.741782	2.03022e+06	2.72287e+06	0.745619	1.00517
control MO_8	1.8713e+06	2.66e+06	0.703498	2.13799e+06	2.82097e+06	0.757892	1.07732
control MO_9	1.86685e+06	3.00197e+06	0.621874	2.07348e+06	2.99778e+06	0.691671	1.11224
control MO_10	2.3436e+06	2.61029e+06	0.897831	1.77957e+06	2.46392e+06	0.722252	0.804441
control MO_11	2.00835e+06	2.64882e+06	0.758205	1.89735e+06	2.49614e+06	0.760114	1.00252
control MO_12	1.96029e+06	2.85847e+06	0.685782	1.18003e+06	2.77346e+06	0.425471	0.620417
control MO_13	2.34483e+06	2.80843e+06	0.834928	1.57451e+06	2.39317e+06	0.65792	0.787995
control MO_14	2.19613e+06	2.72835e+06	0.80493	1.73864e+06	2.59644e+06	0.669624	0.831903
control MO_15	1.72075e+06	3.04961e+06	0.564251	1.6404e+06	2.84456e+06	0.576679	1.02203
control MO_16	1.74282e+06	2.57403e+06	0.677081	1.92162e+06	2.33764e+06	0.822037	1.21409
control MO_17	1.97798e+06	2.8135e+06	0.703031	1.44027e+06	2.67172e+06	0.539081	0.766796
control MO_18	1.6068e+06	2.90852e+06	0.552447	1.91045e+06	2.76702e+06	0.690436	1.24978
control MO_19	2.19778e+06	2.62058e+06	0.838662	1.8482e+06	2.41648e+06	0.764831	0.911966
control MO_20	2.51472e+06	3.10864e+06	0.808945	1.57719e+06	3.02137e+06	0.52201	0.645298
control MO_21	2.36376e+06	3.15993e+06	0.748042	1.89317e+06	2.88699e+06	0.655759	0.876634
control MO_22	1.62264e+06	2.80267e+06	0.578963	1.17578e+06	2.7701e+06	0.424452	0.733126
control MO_23	2.22266e+06	3.22752e+06	0.688659	1.45536e+06	2.9042e+06	0.501121	0.727677
control MO_24	931297	2.82097e+06	0.330133	1.05559e+06	2.61365e+06	0.403877	1.22337
dyrk1a MO_1	1.60269e+06	3.16685e+06	0.506083	617.026	3.3222e+06	0.000185728	0.000366991
dyrk1a MO_2	1.72246e+06	2.5405e+06	0.678001	782800	2.82008e+06	0.277581	0.40941
dyrk1a MO_3	2.032e+06	2.5189e+06	0.806701	541954	2.47235e+06	0.219206	0.271731
dyrk1a MO_4	2.1502e+06	3.08602e+06	0.696754	850673	3.0357e+06	0.280223	0.402184
dyrk1a MO_5	1.84264e+06	2.6914e+06	0.684642	1.11675e+06	2.80651e+06	0.397914	0.5812
dyrk1a MO_6	1.78581e+06	2.84154e+06	0.628465	608456	2.77264e+06	0.21945	0.349184
dyrk1a MO_7	1.36671e+06	3.0806e+06	0.443651	1.28595e+06	3.02247e+06	0.425464	0.959006
dyrk1a MO_8	1.73638e+06	2.67357e+06	0.64946	77333.9	2.79101e+06	0.0277082	0.0426634
dyrk1a MO_9	1.77532e+06	3.0477e+06	0.582512	465032	3.2834e+06	0.141631	0.243139
dyrk1a MO_10	1.88824e+06	2.87945e+06	0.655762	131221	2.81905e+06	0.0465478	0.0709828
dyrk1a MO_11	1.80884e+06	2.72451e+06	0.663915	326407	2.72047e+06	0.119982	0.180719
dyrk1a MO_12	1.95289e+06	3.10357e+06	0.629239	313586	2.84949e+06	0.11005	0.174894
dyrk1a MO_13	1.94891e+06	2.66809e+06	0.730452	1.02193e+06	2.75331e+06	0.371165	0.508131
dyrk1a MO_14	1.84216e+06	2.88411e+06	0.638728	270600	2.61166e+06	0.103612	0.162216
dyrk1a MO_15	1.44651e+06	3.0865e+06	0.468658	439596	2.91106e+06	0.151009	0.322216
dyrk1a MO_16	2.40434e+06	2.93773e+06	0.818436	575891	3.01287e+06	0.191144	0.233547
dyrk1a MO_17	2.2169e+06	2.71676e+06	0.816009	1.51192e+06	2.706e+06	0.558728	0.684708
dyrk1a MO_18	1.55189e+06	3.16562e+06	0.490233	572326	2.94856e+06	0.194103	0.395941
dyrk1a MO_19	1.99717e+06	3.0067e+06	0.664242	428901	3.01204e+06	0.142395	0.214373
dyrk1a MO_20	1.62881e+06	3.21539e+06	0.506567	176401	3.13127e+06	0.0563353	0.11121
dyrk1a MO_21	1.94061e+06	3.04824e+06	0.636634	2125.31	2.78614e+06	0.000762814	0.0011982
dyrk1a MO_22	1.84587e+06	3.08993e+06	0.597382	0	2.81254e+06	0	0
dyrk1a MO_23	2.23829e+06	2.91209e+06	0.768622	1.26669e+06	2.55243e+06	0.496266	0.645657
dyrk1a MO_24	2.18962e+06	2.88741e+06	0.758334	673655	2.95473e+06	0.227992	0.300649
dyrk1a MO_25	2.45679e+06	2.94006e+06	0.835626	1.36267e+06	2.61283e+06	0.521529	0.624118
dyrk1a MO_26	1.76449e+06	3.02583e+06	0.583143	964891	3.00855e+06	0.320716	0.549979
dyrk1a MO_27	1.84731e+06	3.61227e+06	0.511397	567047	3.43622e+06	0.165021	0.322686
dyrk1a MO_28	2.25557e+06	3.22115e+06	0.700238	0	3.09877e+06	0	0
dyrk1a MO_29	1.64382e+06	2.78848e+06	0.589507	0	3.36224e+06	0	0
dyrk1a MO_30	1.47394e+06	3.15643e+06	0.466964	105100	3.02089e+06	0.0347911	0.074505
dyrk1a MO_31	1.56923e+06	2.73329e+06	0.57412	877890	2.96076e+06	0.296508	0.516457
dyrk1a MO_32	1.99999e+06	3.08814e+06	0.647633	40312.3	2.78786e+06	0.01446	0.0223274
dyrk1a MO_33	2.18873e+06	2.98949e+06	0.732141	0	3.00416e+06	0	0
dyrk1a MO_34	1.766e+06	2.66925e+06	0.661607	0	2.81789e+06	0	0
dyrk1a MO_35	2.13854e+06	2.65047e+06	0.806855	1.12607e+06	3.00108e+06	0.375223	0.465044
dyrk1a MO_36	1.59453e+06	2.65739e+06	0.600036	37295.8	3.06518e+06	0.0121676	0.0202781
dyrk1a MO_37	2.1441e+06	2.70874e+06	0.791546	0	2.9731e+06	0	0
dyrk1a MO_38	2.12312e+06	3.43244e+06	0.618544	170093	3.33722e+06	0.0509686	0.082401
dyrk1a MO_39	2.12031e+06	2.91641e+06	0.727027	169751	2.55771e+06	0.0663682	0.0912872
dyrk1a MO_40	1.96056e+06	3.0298e+06	0.647093	910044	3.0104e+06	0.3023	0.467166
dyrk1a MO_41	2.07629e+06	3.12894e+06	0.663577	143561	3.05003e+06	0.0470689	0.070932
	ENCC area	gut area	ENCC/gut area
DMSO_1	1.38847e+06	2.82319e+06	0.491808
DMSO_2	574177	3.03893e+06	0.188941
DMSO_3	1.08899e+06	2.7939e+06	0.389773
DMSO_4	1.45813e+06	2.88087e+06	0.506144
DMSO_5	1.57559e+06	2.64421e+06	0.595862
DMSO_6	1.207e+06	2.46247e+06	0.490158
DMSO_7	575171	2.92238e+06	0.196816
DMSO_8	659286	2.71062e+06	0.243223
DMSO_9	1.48731e+06	2.55105e+06	0.583017
DMSO_10	1.87687e+06	2.70814e+06	0.693046
DMSO_11	1.51602e+06	2.57824e+06	0.588007
DMSO_12	1.3583e+06	2.52471e+06	0.538
DMSO_13	894150	2.42872e+06	0.368157
DMSO_14	1.88972e+06	2.78693e+06	0.678066
DMSO_15	1.72074e+06	2.39833e+06	0.717474
DMSO_16	1.25014e+06	2.5964e+06	0.48149
DMSO_17	1.32987e+06	2.35555e+06	0.564569
DMSO_18	1.19832e+06	2.70859e+06	0.442415
TG003 5_1	1.14037e+06	2.58243e+06	0.441589
TG003 5_2	1.32497e+06	2.81275e+06	0.471057
TG003 5_3	1.4724e+06	2.60472e+06	0.565281
TG003 5_4	1.3416e+06	2.82463e+06	0.474963
TG003 5_5	854523	2.87032e+06	0.29771
TG003 5_6	1.07301e+06	2.68885e+06	0.399058
TG003 5_7	684567	2.92596e+06	0.233963
TG003 5_8	585334	2.59188e+06	0.225834
TG003 5_9	733912	2.70788e+06	0.271028
TG003 5_10	770842	2.54996e+06	0.302296
TG003 5_11	573794	2.63194e+06	0.218012
TG003 5_12	1.16819e+06	2.4132e+06	0.484082
TG003 5_13	656378	2.39461e+06	0.274106
TG003 5_14	833447	2.96592e+06	0.281008
TG003 5_15	1.03913e+06	2.8368e+06	0.366304
TG003 5_16	726959	2.77406e+06	0.262056
TG003 5_17	168408	2.55209e+06	0.0659884
TG003 5_18	1.10013e+06	2.5469e+06	0.431947
TG003 5_19	1.00951e+06	2.85438e+06	0.353671
TG003 5_20	957721	2.67711e+06	0.357744

## Sheet: Figure 3e
Figure 3e
	Number of fluorescent beads
DMSO_1	168
DMSO_2	153
DMSO_3	162
TG003 5uM_1	129
TG003 5uM_2	109
TG003 5uM_3	98

## Sheet: Figure 4b
Figure 4b
	Number of fluorescent beads
DMSO_1	344
DMSO_2	212
DMSO_3	303
Zolmitriptan_1	205
Zolmitriptan_2	266
Zolmitriptan_3	350
Escitalopram oxalate_1	526
Escitalopram oxalate_2	285
Escitalopram oxalate_3	326
Clozapine_1	242
Clozapine_2	258
Clozapine_3	318
Dolasetron_1	391
Dolasetron_2	263
Dolasetron_3	275
Buspirone_1	273
Buspirone_2	272
Buspirone_3	324
Nefazodone_1	434
Nefazodone_2	267
Nefazodone_3	322
Fluoxetine_1	220
Fluoxetine_2	260
Fluoxetine_3	367
Palonosetron_1	332
Palonosetron_2	242
Palonosetron_3	272

## Sheet: Figure 4d
Figure 4d
	Number of fluorescent beads
DMSO_1	411
DMSO_2	413
DMSO_3	340
DMSO_4	271
DMSO_5	293
DMSO_6	361
TG003 5uM_1	198
TG003 5uM_2	247
TG003 5uM_3	285
TG003 5uM_4	267
TG003 5uM_5	207
TG003 5uM_6	219
TG003 5uM + SSRI_1	325
TG003 5uM + SSRI_2	407
TG003 5uM + SSRI_3	287
TG003 5uM + WAY_1	304
TG003 5uM + WAY_2	288
TG003 5uM + WAY_3	302

## Sheet: Figure S5a
Figure S5a
	Normal	Moderate	Severe	Total
Control CR	14	2	1	17
dyrk1a CR	7	7	5	19
Control MO	27	7	2	36
dyrk1a MO	1	6	9	16

## Sheet: Figure S5d
Figure S5a
	ENCC area	gut area	ENCC/gut area
DMSO_1	1.38847e+06	2.82319e+06	0.491808
DMSO_2	574177	3.03893e+06	0.188941
DMSO_3	1.08899e+06	2.7939e+06	0.389773
DMSO_4	1.45813e+06	2.88087e+06	0.506144
DMSO_5	1.57559e+06	2.64421e+06	0.595862
DMSO_6	1.207e+06	2.46247e+06	0.490158
DMSO_7	575171	2.92238e+06	0.196816
DMSO_8	659286	2.71062e+06	0.243223
DMSO_9	1.48731e+06	2.55105e+06	0.583017
DMSO_10	1.87687e+06	2.70814e+06	0.693046
DMSO_11	1.51602e+06	2.57824e+06	0.588007
DMSO_12	1.3583e+06	2.52471e+06	0.538
DMSO_13	894150	2.42872e+06	0.368157
DMSO_14	1.88972e+06	2.78693e+06	0.678066
DMSO_15	1.72074e+06	2.39833e+06	0.717474
DMSO_16	1.25014e+06	2.5964e+06	0.48149
DMSO_17	1.32987e+06	2.35555e+06	0.564569
DMSO_18	1.19832e+06	2.70859e+06	0.442415
PP1 1.25_1	388178	2.80236e+06	0.138518
PP1 1.25_2	340215	2.77502e+06	0.122599
PP1 1.25_3	665965	2.41286e+06	0.276007
PP1 1.25_4	622282	2.35634e+06	0.264088
PP1 1.25_5	649471	2.4401e+06	0.266165
PP1 1.25_6	83629.8	2.67987e+06	0.0312067
PP1 1.25_7	4313.47	2.67137e+06	0.0016147
PP1 1.25_8	272960	2.66848e+06	0.10229
PP1 1.25_9	482800	2.34534e+06	0.205855
PP1 1.25_10	466169	2.76822e+06	0.1684
PP1 1.25_11	1.16276e+06	2.52722e+06	0.460095
PP1 1.25_12	138597	2.71391e+06	0.051069
PP1 1.25_13	1.00048e+06	2.59079e+06	0.386167
PP1 1.25_14	121308	2.55033e+06	0.0475657
PP1 1.25_15	449949	2.72104e+06	0.165359
PP1 1.25_16	138385	2.53987e+06	0.0544851
PP1 1.25_17	210983	2.87381e+06	0.0734157
harmine1.5_1	1.4437e+06	2.75479e+06	0.524069
harmine1.5_2	1.2273e+06	2.73304e+06	0.44906
harmine1.5_3	188970	2.59986e+06	0.0726846
harmine1.5_4	431587	2.95775e+06	0.145917
harmine1.5_5	1.0663e+06	2.55407e+06	0.417491
harmine1.5_6	653162	2.38621e+06	0.273724
harmine1.5_7	1.04406e+06	2.68726e+06	0.388522
harmine1.5_8	587448	2.54761e+06	0.230588
harmine1.5_9	310787	2.25885e+06	0.137587
harmine1.5_10	208086	2.55667e+06	0.0813896
harmine1.5_11	1.55822e+06	2.54978e+06	0.611118
harmine1.5_12	2290.99	1.89766e+06	0.00120727
harmine1.5_13	510806	2.25049e+06	0.226975
harmine1.5_14	331668	2.34349e+06	0.141528
harmine1.5_15	96935.9	2.42537e+06	0.0399675
harmine1.5_16	929989	2.16552e+06	0.429453
harmine1.5_17	250375	2.48932e+06	0.10058
harmine1.5_18	34873.4	2.18809e+06	0.0159378
harmine1.5_19	108751	2.20737e+06	0.049267
harmine1.5_20	648717	2.62582e+06	0.247053
moclobe_1	1.94785e+06	2.46176e+06	0.791243
moclobe_2	1.35222e+06	2.54577e+06	0.531164
moclobe_3	1.02267e+06	2.53705e+06	0.403095
moclobe_4	1.67462e+06	2.49716e+06	0.670609
moclobe_5	753674	2.1187e+06	0.355725
moclobe_6	814251	2.63153e+06	0.309421
moclobe_7	959903	2.82865e+06	0.339351
moclobe_8	1.35205e+06	2.68311e+06	0.503913
moclobe_9	1.65807e+06	2.87818e+06	0.576082
moclobe_10	935828	2.40801e+06	0.388631
moclobe_11	1.50879e+06	2.78833e+06	0.541108
moclobe_12	904902	2.42289e+06	0.373481
moclobe_13	717361	2.67394e+06	0.268278
moclobe_14	1.19851e+06	2.61436e+06	0.458433
moclobe_15	1.7289e+06	2.80642e+06	0.616053
moclobe_16	1.75669e+06	2.54533e+06	0.690163
moclobe_17	1.10087e+06	2.7657e+06	0.398042
moclobe_18	1.22779e+06	2.48341e+06	0.494396
moclobe_19	1.75063e+06	2.39144e+06	0.73204
moclobe_20	1.21608e+06	2.54436e+06	0.477951
TG003 10_1	285329	2.75464e+06	0.103581
TG003 10_2	134180	2.98145e+06	0.045005
TG003 10_3	730364	2.88724e+06	0.252963
TG003 10_4	909067	2.67701e+06	0.339584
TG003 10_5	1.0552e+06	2.68307e+06	0.393281
TG003 10_6	1.36198e+06	2.93512e+06	0.464028
TG003 10_7	659378	2.61077e+06	0.25256
TG003 10_8	1.26551e+06	2.64724e+06	0.47805
TG003 10_9	428216	2.83569e+06	0.151009
TG003 10_10	282392	2.93716e+06	0.0961445
TG003 10_11	278227	2.58339e+06	0.107698
TG003 10_12	1.29669e+06	2.46755e+06	0.525494
TG003 10_13	776275	2.4608e+06	0.315457
TG003 10_14	1.68857e+06	2.4321e+06	0.694286
TG003 10_15	1.42344e+06	2.76377e+06	0.515038
TG003 10_16	1.16145e+06	2.50599e+06	0.463472
TG003 10_17	1.49267e+06	2.66106e+06	0.560931
TG003 10_18	1.00218e+06	2.52834e+06	0.396376
TG003 10_19	443801	2.24735e+06	0.197478
TG003 10_20	93245.1	2.38393e+06	0.039114

## Sheet: Figure S6b
Figure S6b
	Normal	Moderate	Severe	Total
Control MO	26	5	0	31
syngap1 MO	19	14	0	33
chd8 MO	0	0	24	24
scn2a MO	37	2	0	39
chd2 MO	5	23	6	34
